# Supplementary material for: The complete structure of the human TFIIH core complex
Source: eLife. 2019 Mar 12;8:e44771. doi: 10.7554/eLife.44771 (PMC6422496; doi:10.7554/eLife.44771)
Supplement: Supplementary file 4. [file elife-44771-supp4.xlsx]

## Sheet: TFIIH CX-MS
	Analysis of CX-MS data for human TFIIH
	Chemical crosslinking-mass spectrometry data taken from Luo et al., Mol. Cell 59 (5): 794-806 (2015)
	and mapped onto the cryo-EM structure of human TFIIH.
	Residues not built in in the cryo-EM structure of human TFIIH are printed red.
	Crosslinking distances refer to Cα-Cα distance of crosslinked lysine residues.
	The expected maxium crosslink distance for BS3-induced crosslinks is 30 Å.
	Color coding for crosslinking distances:				Agreement	Borderline	Incompatible
					(< 30 Å)	(30-35 Å)	(> 35 Å)
	Intramolecular crosslinks in human TFIIH subunits									Intermolecular crosslinks in human TFIIH subunits
	Protein	Residue 1		Residue 2	Distance (Å)	Comments				Protein 1	Residue 1		Protein 2	Residue 2	Distance (Å)	Comments
	p34	100		56	17.7					p34	149		p52	378	15.3
	p34	149		56	14.3					p34	152		p52	378	10.1
	p34	97		56	23.1					p34	97		p52	127	9
	p34	74		56	-					XPB	379		XPD	682	29.7
	p34	152		56	14.9					XPB	222		XPD	682	-
	p34	125		56	35.2					XPB	326		XPD	682	18.1
	p34	125		74	-					XPB	171		XPD	682	19.2
	MAT1	127		137	15.5					XPB	171		XPD	507	18.9
	MAT1	167		180	19.7					p62	378		p34	125	25.8
	MAT1	176		202	12					p62	38		p34	125	-
	MAT1	55		70	17.3					p62	38		XPB	549	-
	MAT1	137		55	27.8					p62	353		p44	126	50	p62-p44 crosslinks were discarded
	MAT1	70		76	10					p62	38		p44	126	-	in modeling due to high incidence
	MAT1	70		77	10.7					p62	252		p44	31	73.3	of distance violations and excellent
	XPD	268		274	9.7					p62	161		p44	116	22.1	agreement of p62 model with
	XPD	128		603	20.5					p62	161		p44	126	33.8	p62-XPD crosslinks.
	XPD	692		751	28.6					p62	350		XPD	82	10.3
	XPD	223		228	9.2					p62	350		XPD	113	17
	XPD	223		69	12.4					p62	365		XPD	96	17
	XPD	223		445	14					p62	353		XPD	603	19.7
	XPD	223		35	16.5					p62	353		XPD	113	20.8
	XPD	133		181	18.4					p62	353		XPD	82	9.5
	XPD	35		751	26.8					p62	275		XPD	603	13.6
	XPD	603		82	17.6					p62	293		XPD	603	23.3
	XPD	228		35	9.9					p62	293		XPD	113	32.1
	XPD	682		689	10.4					p62	296		XPD	603	25.6
	XPD	113		603	18.6					Cyclin H	239		MAT1	55	-	Cyclin H is not modeled.
	XPD	113		128	9.3					MAT1	121		XPB	44	116.5
	XPD	113		181	11.3					MAT1	180		XPB	171	17.4
	XPD	507		634	19.1					MAT1	202		XPB	142	37.5
	XPD	507		682	10.4					MAT1	176		XPB	171	19.2
	CDK7	32		342	-	CKD7 is not modeled in our structure.				MAT1	167		XPB	217	-	Crosslinks of the DRD loop insertion
	CDK7	44		52	-					MAT1	167		XPB	222	-	that is not visible in the cryo-EM map
	CDK7	328		42	-					MAT1	167		XPB	257	19.8
	CDK7	14		42	-					MAT1	167		XPD	689	26.8
	CDK7	14		32	-					MAT1	167		XPD	634	19.6
	CDK7	14		44	-					p44	40		p34	149	20.6
	CDK7	330		343	-					p44	126		p34	149	34.1
	XPB	167		222	-	Crosslink of the DRD loop insertion				p44	42		p34	149	21.9
	XPB	167		326	16.3					p44	229		p34	149	23
	XPB	569		715	12.4					p44	229		p34	152	26.7
	XPB	171		311	29					p44	23		XPB	142	8.1
	XPB	171		217	-	Crosslinks of the DRD loop insertion				p44	31		XPB	142	8
	XPB	171		222	-	that is not visible in the cryo-EM map				p44	23		p52	378	31.4
	XPB	44		778	-					p44	40		p52	378	22.5
	XPB	44		68	28					p44	268		p52	77	29.9
	XPB	322		326	6.2					p44	77		p52	378	21.1
	XPB	157		44	13.1					p52	438		XPB	526	33.8
	XPB	549		577	12					p52	438		XPB	706	20.4
	XPB	282		463	18					p52	378		XPB	526	51.7
	XPB	282		476	21.6					p52	378		XPB	241	-
	XPB	577		601	11.2					p52	378		XPB	257	62.6
	XPB	142		222	-	Crosslinks of the DRD loop insertion				p52	140		XPD	29	92.2	Likely false positives given the reliable
	XPB	142		241	-	that is not visible in the cryo-EM map				p52	277		XPD	101	116	assignment of p52 and XPD.
	XPB	142		68	12.1					p52	53		p8	31	59.3
	XPB	311		379	9.8					p52	452		p8	2	10.1
	XPB	311		326	22.6					p52	452		p8	6	12.6
	XPB	217		326	-	Crosslinks of the DRD loop insertion				p52	77		p8	71
	XPB	222		326	-	that is not visible in the cryo-EM map				p52	456		p8	2	11.9
	XPB	222		257	-					p52	456		p8	6	18.4
	p62	129		504	15.4					CDK7	52		Cyclin H	293	-	CDK7 and Cyclin H are not modeled
	p62	18		38	-	Crosslinks of the N-terminal PH-				CDK7	293		XPD	634	-	CDK7 is not modeled.
	p62	104		106	-	domain of p62 and other N-terminal				p8	71		XPB	767	-	Crosslinks of p8 with the XPB RecA2
	p62	19		38	-	segments, which are not modeled				p8	71		XPB	526	-	domain are compatible with the
	p62	161		38	-	in our structure.				p8	71		XPB	59	-	architecture of TFIIH overall.
	p62	102		106	-					p8	71		XPB	476	-
	p62	102		109	-					p8	6		XPB	167	88
	Cyclin H	253		260	-	Cyclin H is not modeled in our
	Cyclin H	274		62	-	structure.
	Cyclin H	293		295	-
	Cyclin H	189		72	-
	Cyclin H	62		72	-
	Cyclin H	292		295	-
	p44	116		126	13.5
	p44	116		306	20.1
	p44	116		157	15.5
	p44	23		40	16.3
	p44	126		23	54.3
	p44	126		306	16.9
	p44	126		133	10.4
	p44	126		268	28.5
	p44	126		297	20.4
	p52	76		81	11
	p52	452		459	-
	p52	452		456	6.7
	p52	378		53	31.9
	p52	127		53	24.4
	p8	2		31	24.2
	p8	6		31	16.8
